# Supplementary material for: Development of Novel Small-Molecule Targeting SCN1A-Associated Severe Myoclonic Epilepsy of Infancy
Source: J Med Chem. 2026 Jan 23;69(3):3362–77. doi: 10.1021/acs.jmedchem.5c03293 (PMC12910655; doi:10.1021/acs.jmedchem.5c03293)
Supplement: Supplementary file 2 [file jm5c03293_si_002.csv]

Compound	SMILE	Anti-seizure movement (%) (% of DMSO control in scn1lab KO)				Normal movement (%) (% of DMSO control in wild type zebrafish)
		Mean of three locomotion-related parameters	Distance moved	Moving frequency	Moving duration	Mean of three locomotion-related parameters	Distance moved	Moving frequency	Moving duration
1	ClC1=C(CN2C(C3=CC=CS3)=NOC2=O)C=CC=C1	53.3 ¡¾ 6.00 ***	55.3 ¡¾ 10.1 **	50 ¡¾ 12.13 *	54.6 ¡¾ 10.4 *	106.4 ¡¾ 4.58 N.S.	103.1 ¡¾ 7.36 N.S.	111.1 ¡¾ 6.55 N.S.	104.9 ¡¾ 10.34 N.S.
8	ClC1=CC=CC=C1N2C(C3=CC=CS3)=NOC2=O	145.1 ¡¾ 31.28 N.S.	146.3 ¡¾ 58.07 N.S.	147 ¡¾ 56.72 N.S.	142.1 ¡¾ 56.52 N.S.	140.3 ¡¾ 7.64 **	137.5 ¡¾ 13.25 N.S.	140 ¡¾ 13.45 N.S.	143.6 ¡¾ 14.98 N.S.
10	ClC1=C(CCN2C(C3=CC=CS3)=NOC2=O)C=CC=C1	>200 ***	>200 **	>200 **	>200 **	146.6 ¡¾ 10.47 **	149.1 ¡¾ 16.78 N.S.	150.6 ¡¾ 20.63 N.S.	140.3 ¡¾ 19.48 N.S.
12a	O=C1ON=C(N1CC2=CC=CC=C2)C3=CC=CS3	85.8 ¡¾ 12.1 N.S.	84.5 ¡¾ 22.5 N.S.	90.4 ¡¾ 22.7 N.S.	82.6 ¡¾ 20.7 N.S.	79.5 ¡¾ 2.54 N.S.	82.8 ¡¾ 4.88 N.S.	81 ¡¾ 3.58 N.S.	74.6 ¡¾ 4.7 N.S.
12b	ClC1=CC(Cl)=C(CN2C(C3=CC=CS3)=NOC2=O)C=C1	65.3 ¡¾ 7.65 *	62.5 ¡¾ 13.3 N.S.	68.7 ¡¾ 14.6 5N.S.	64.7 ¡¾ 13.8 N.S.	87 ¡¾ 4.19 N.S.	89.4 ¡¾ 6.35 N.S.	89 ¡¾ 8.30 N.S.	82.6 ¡¾ 7.84 N.S.
12c	FC1=CC(Cl)=C(CN2C(C3=CC=CS3)=NOC2=O)C=C1	40.4 ¡¾ 10.5 ***	42.6 ¡¾ 20.06 N.S.	37.5 ¡¾ 17.67 *	41.1 ¡¾ 19.58 N.S.	102.5 ¡¾ 4.38 N.S.	110.1 ¡¾ 6.75 N.S.	94.8 ¡¾ 7.13 N.S.	102.5 ¡¾ 8.71 N.S.
12d	FC1=CC=C(CN2C(C3=CC=CS3)=NOC2=O)C=C1	92.5 ¡¾ 22.3 N.S.	95.8 ¡¾ 45.3 N.S.	90.4 ¡¾ 35.4 N.S.	91.3 ¡¾ 41.0 N.S.	51.4 ¡¾ 1.58 ***	55.7 ¡¾ 2.08 *	54.2 ¡¾ 2.06 **	44.2 ¡¾ 1.87 *
12e	FC1=CC(F)=C(CN2C(C3=CC=CS3)=NOC2=O)C=C1	132.3 ¡¾ 41.5 N.S.	152.9 ¡¾ 92.1 N.S.	100 ¡¾ 39.6 1N.S.	144.1 ¡¾ 83.0 N.S.	98.3 ¡¾ 6.06 N.S.	98.2 ¡¾ 10.2 N.S.	100.1 ¡¾ 10.3 N.S.	96.4 ¡¾ 12.5 N.S.
12f	FC1=C(CN2C(C3=CC=CS3)=NOC2=O)C=CC(Cl)=C1	63 ¡¾ 7.92 **	60.7 ¡¾ 14.8 N.S.	64.2 ¡¾ 14.3 N.S.	64.2 ¡¾ 14.3 N.S.	129.1 ¡¾ 8.62 *	123.8 ¡¾ 13.0 N.S.	128.9 ¡¾ 16.3 N.S.	134.7 ¡¾ 17.3 N.S.
18	FC1=CC=C(CN2C(NC(C3=CC=CS3)=N2)=O)C(Cl)=C1	98.7 ¡¾ 14.3 N.S.	105.6 ¡¾ 29.2 N.S.	92.8 ¡¾ 21.8 N.S.	97.7 ¡¾ 26.4 N.S.	139.5 ¡¾ 10.4 **	134.1 ¡¾ 15.1 N.S.	131.7 ¡¾ 15.9 N.S.	152.6 ¡¾ 23.6 N.S.
20a	FC1=CC=C(CN2C(OC(C3=CC=CS3)=N2)=O)C(Cl)=C1	19.7 ¡¾ 7.63 ***	23.4 ¡¾ 16.4 **	14.2 ¡¾ 9.22 ***	21.4 ¡¾ 14.9 **	87 ¡¾ 17.18 N.S.	89.5 ¡¾ 28.1 N.S.	71.4 ¡¾ 19.0 N.S.	100.1 ¡¾ 41.6 N.S.
20b	FC1=CC=C(CN2C(OC(C3=CC=CO3)=N2)=O)C(Cl)=C1	2.4 ¡¾ 1.37 ***	2 ¡¾ 2.03 ***	2.8 ¡¾ 2.85 ***	2.5 ¡¾ 2.56 ***	46.5 ¡¾ 4.23 ***	51.6 ¡¾ 7.44 *	43 ¡¾ 4.92 **	44.8 ¡¾ 9.62 *
20c	FC1=CC=C(CN2C(OC(C3=NC=CC=C3)=N2)=O)C(Cl)=C1	29.4 ¡¾ 4.85 ***	25.1 ¡¾ 7.08 ***	35.7 ¡¾ 10.7 **	27.6 ¡¾ 7.78 ***	83.2 ¡¾ 4.33 N.S.	85.2 ¡¾ 6.60 N.S.	83.1 ¡¾ 5.44 N.S.	81.3 ¡¾ 10.7 N.S.
20d	FC1=CC=C(CN2C(OC(C3=CC=NC=C3)=N2)=O)C(Cl)=C1	25.7 ¡¾ 7.24 ***	28.1 ¡¾ 14.6 **	23 ¡¾ 10.9 ***	25.9 ¡¾ 13.9 **	56.6 ¡¾ 6.00 ***	54.7 ¡¾ 7.52 **	57.5 ¡¾ 10.1 *	57.6 ¡¾ 14.1 *
20e	FC1=CC=C(CN2C(OC(C3=CC=NC=C3)=N2)=O)C(Cl)=C1	19.5 ¡¾ 4.71 ***	18.1 ¡¾ 7.89 **	20.0 ¡¾ 8.72 ***	20.5 ¡¾ 9.12 ***	95.3 ¡¾ 5.71 N.S.	100.1 ¡¾ 10.4 N.S.	90.5 ¡¾ 9.10 N.S.	95.2 ¡¾ 11.3 N.S.
